# Supplementary material for: Comparative Transcriptome Analysis Reveals Gene Expression Differences in Eggplant (Solanum melongena L.) Fruits with Different Brightness
Source: Foods. 2022 Aug 19;11(16):2506. doi: 10.3390/foods11162506 (PMC9407171; doi:10.3390/foods11162506)
Supplement: Supplementary file 1 [file foods-11-02506-s001.zip]

Archive with 13 entries (12 files):
- supplymentary files/
- supplymentary files/Figure S1.pdf
- supplymentary files/Figure S2.pdf
- supplymentary files/Figure S3.pdf
- supplymentary files/Figure S4.pdf
- supplymentary files/Figure S5.pdf
- supplymentary files/Table S1.xlsx
- supplymentary files/Table S2.pdf
- supplymentary files/Table S3.pdf
- supplymentary files/Table S4.pdf
- supplymentary files/Table S5.xls
- supplymentary files/Table S6.pdf
- supplymentary files/Table S7.xlsx
