# Supplementary material for: Comparative Transcriptome Analysis Reveals Gene Expression Differences in Eggplant (Solanum melongena L.) Fruits with Different Brightness
Source: Foods. 2022 Aug 19;11(16):2506. doi: 10.3390/foods11162506 (PMC9407171; doi:10.3390/foods11162506)
Supplement: Supplementary file 1 [file foods-11-02506-s001.zip › supplymentary files/Table S1.xlsx]

## Sheet: Sheet1
GENE ID	Sequence
	LP：5’-3‘	RP: 5’-3‘
Sme2.5_06858.1_g00003.1	TATTGAAAGGCAGAGAGTTCTAC	CTGTTCTATGGTATCTACCACTG
Sme2.5_00091.1_g00016.1	CACTATACTATCTCTCCGTTTCC	GATGAGCGAGAGGATACAAAGG
Sme2.5_00227.1_g00015.1	TGTTCTATCAGTAGATGAAAGCGT	GTCATTGTAAACGCCTTTATGTAC
Sme2.5_00014.1_g00009.1	ATAAGGAACATTGATAACAAGGAC	GTTCAAAATAATCATGAGCTGGC
Sme2.5_00826.1_g00007.1	GGTGATGCAAATGTGTGGAAAG	TTCATCATTTAACCATCCATATTTC
Sme2.5_02844.1_g00004.1	GGATCTTGTGTTGGCTGCTTTG	ATCCAAAACTTGCTTCTGTTCTTC
Sme2.5_00442.1_g00008.1	CAATCTTCCTCCCGGACCTC	ATCGAACCGTATTTTGGTTTGAG
Sme2.5_02292.1_g00008.1	TCCATCAGGAACTCACTTTTATC	TTGGGAGTCTCATTGCTGCTAG
Sme2.5_01024.1_g00003.1	ATAAGTGCTCTTCCTGATGGCTA	GCATGATTTCGGGGTTCTTTAGA
Sme2.5_01347.1_g00005.1	AATGGGGGATGAGAACAACAAG	CAAATAATGGTATCCAAGTTTCACA
Sme2.5_00889.1_g00004.1	CGACTCATGGTGGCTCCAGG	TTTGTCGCGTGAACGGCGTG
Sme2.5_00836.1_g00001.1	TGGTCTAGTTATGAATGTTACCC	ATGACTTCTGGTTGATGAATACC
Sme2.5_04239.1_g00004.1	ACATCGCTGGCGGCACTATCA	TGGCAACTTCTGCTGCAACAAC
Sme2.5_00625.1_g00013.1	TATCAAAGTCAGGCATAAGTGGG	AAGCACGTTACAAGTAAGTCTCC
Sme2.5_00097.1_g00008.1	GAGGAATAATTCCAAAAGAGAAATC	TCCATGAGTTCTTCAACTTGAGC
Sme2.5_01406.1_g00001.1	CCACACTTCTCATATTGCTGTCA	ACCAGCATCACCATTCTTCAAAA
