# Supplementary material for: Comparative Transcriptome Analysis Reveals Gene Expression Differences in Eggplant (Solanum melongena L.) Fruits with Different Brightness
Source: Foods. 2022 Aug 19;11(16):2506. doi: 10.3390/foods11162506 (PMC9407171; doi:10.3390/foods11162506)
Supplement: Supplementary file 1 [file foods-11-02506-s001.zip › supplymentary files/Table S5.xls]

## Sheet: cutin
22-1
RT	Compound	Chemical formula	Content (ug/cm2)
6.63	Benzene, 1-ethyl-3-methyl-	C9H12	0.91±0.11
8.03	Benzaldehyde	C7H6O	2.03±0.12
16.25	Benzene, 1,2,4,5-tetramethyl-	C10H14	0.78±0.15
17.28	Triethyl phosphate	C6H15O4P	0.92±0.05
37.12	Octanedioic acid, dimethyl ester	C10H18O4	1.43±0.13
40.65	Bibenzyl	C14H14	2.03±0.11
41.08	2,4-Di-tert-butylphenol	C14H22O	1.87±0.10
43	Nonanedioic acid, dimethyl ester	C11H20O4	1.62±0.16
54.53	2-Propenoic acid, 3-(4-hydroxyphenyl)-, methyl ester	C10H10O3	9.62±0.62
59.58	1,2-Benzenedicarboxylic acid, bis(2-methylpropyl) ester	C16H22O4	7.70±0.51
62.55	Hexadecanoic acid, methyl ester	C17H34O2	25.54±5.09
64.07	Dibutyl phthalate	C16H22O4	3.72±0.14
70.17	Methyl linoleate	C19H34O2	34.68±3.13
70.46	trans-9-Elaidic acid methyl ester	C19H36O2	34.69±1.79
71.07	Tetradecanedioic acid, monomethyl ester	C15H28O4	127.96±6.70
71.7	Methyl stearate	C19H38O2	9.79±0.90
75.3	Methyl 16-hydroxy-hexadecanoate	C17H34O3	31.31±5.49
77.11	Methyl cis-5,8,11,14-Eicosatetraenoic	C21H34O2	3.94±0.54
78.68	10,13-Eicosadienoic acid, methyl ester	C21H38O2	0.92±0.06
80.47	9-Hexadecenoic acid	C16H30O2	3.26±0.30
81.03	Oxiraneoctanoic acid, 3-octyl-, cis-	C18H34O3	9.95±1.13
82.5	(Z)-18-Octadec-9-enolide	C18H32O2	114.34±11.69
83.55	Phenol, 2,2'-methylenebis[6-(1,1-dimethylethyl)-4-methyl-	C23H32O2	66.63±3.49
87.37	4H-Cyclopropa[5',6']benz[1',2':7,8]azuleno[5,6-b]oxiren-4-one, 8-(acetyloxy)-1,1a,1b,1c,2a,3,3a,6a,6b,7,8,8a-dodecahydro-3a,6b,8a-trihydroxy-2a-(hydroxymethyl)-1,1,5,7-tetramethyl-, [1ar-(1a.alpha.,1b.beta.,1c.alpha.,2a.alpha.,3a.beta.,6a.alpha.,6b.alpha.,7.alpha.,8.beta.,8a.alpha.)]-	C22H30O8	0.44±0.01
87.82	Methyl docosanoate	C23H46O2	5.61±0.75
89.34	Ethyl stearate, 9,12-diepoxy	C20H36O4	149.48±26.78
96.23	Ethyl iso-allocholate	C26H44O5	2.51±0.12
99.04	13-Docosenamide, (Z)-	C22H43NO	122.84±4.76
104.21	Methyl 2-hydroxy-tetracosanoate	C25H50O3	6.78±0.38
30-1
RT	Compound	Chemical formula	Content (ug/cm2)
6.65	Benzene, 1-ethyl-2-methyl-	C9H12	1.02±0.06
8.01	Benzaldehyde	C7H6O	2.53±0.18
16.23	Benzene, 1,2,4,5-tetramethyl-	C10H14	0.92±0.18
17.22	Triethyl phosphate	C6H15O4P	1.24±0.06
40.65	Bibenzyl	C14H14	2.31±0.20
41.07	2,4-Di-tert-butylphenol	C14H22O	2.21±0.09
43	Nonanedioic acid, dimethyl ester	C11H20O4	1.41±0.07
54.54	2-Propenoic acid, 3-(4-hydroxyphenyl)-, methyl ester	C10H10O3	3.01±0.12
61.08	6,9,12,15-Docosatetraenoic acid, methyl ester	C23H38O2	0.65±0.06
62.56	Hexadecanoic acid, methyl ester	C17H34O2	41.04±3.83
64.06	Dibutyl phthalate	C16H22O4	4.47±0.36
70.21	Methyl linoleate	C19H34O2	75.64±12.23
70.49	trans-9-Elaidic acid methyl ester	C19H36O2	50.87±6.00
71.06	Tetradecanedioic acid, monomethyl ester	C15H28O4	138.21±9.91
71.7	Methyl stearate	C19H38O2	16.90±3.05
75.31	Methyl 16-hydroxy-hexadecanoate	C17H34O3	49.77±5.19
77.11	Methyl cis-5,8,11,14-Eicosatetraenoic	C21H34O2	12.66±1.38
78.67	10,13-Eicosadienoic acid, methyl ester	C21H38O2	2.09±0.10
80.47	9-Hexadecenoic acid	C16H30O2	4.41±0.46
81.02	Oxiraneoctanoic acid, 3-octyl-, cis-	C18H34O3	7.21±0.40
82.52	(Z)-18-Octadec-9-enolide	C18H32O2	150.54±17.65
83.55	Phenol, 2,2'-methylenebis[6-(1,1-dimethylethyl)-4-methyl-	C23H32O2	68.34±2.76
86.67	cis-13,16-Docosadienoic acid methyl ester	C23H42O2	2.37±0.04
87.35	4H-Cyclopropa[5',6']benz[1',2':7,8]azuleno[5,6-b]oxiren-4-one, 8-(acetyloxy)-1,1a,1b,1c,2a,3,3a,6a,6b,7,8,8a-dodecahydro-3a,6b,8a-trihydroxy-2a-(hydroxymethyl)-1,1,5,7-tetramethyl-, [1ar-(1a.alpha.,1b.beta.,1c.alpha.,2a.alpha.,3a.beta.,6a.alpha.,6b.alpha.,7.alpha.,8.beta.,8a.alpha.)]-	C22H30O8	3.31±0.41
87.82	Methyl docosanoate	C23H46O2	11.78±0.80
89.37	Ethyl stearate, 9,12-diepoxy	C20H36O4	199.76±39.78
96.21	Ethyl iso-allocholate	C26H44O5	3.04±0.78
98.97	13-Docosenamide, (Z)-	C22H43NO	128.61±19.89
104.17	Methyl 2-hydroxy-tetracosanoate	C25H50O3	5.37±0.46

## Sheet: wax
22-1
RT	Compound	Chemical formula	Content (ug/cm2)
25.16	Benzene, (1-pentyloctyl)-	C19H32	31.16±6.03
28.5	Phthalic acid, butyl dodecyl ester	C24H38O4	113.54±5.81
30.43	Palmitic Acid, TMS derivative	C19H40O2Si	71.34±3.78
31.54	n-heneicosane	C21H44	70.36±5.19
34.74	Stearic acid, TMS derivative	C21H44O2Si	32.5±5.65
37.28	9-Octadecenamide, (Z)-	C18H35NO	158.85±6.64
37.81	Hexanedioic acid, bis(2-ethylhexyl) ester	C22H42O4	102.17±11.46
38.29	Phenol, 2,2'-methylenebis[6-(1,1-dimethylethyl)-4-methyl-	C23H32O2	76.39±9.62
40.44	2,2'-Methylenebis(6-tert-butyl-4 methylphenol), O,O'-bis(trimethylsilyl)-	C29H48O2Si2	30.3±0.89
40.71	Bis(2-ethylhexyl) phthalate	C24H38O4	140.6±9.17
41.75	1-Monopalmitin, 2TMS derivative	C25H54O4Si2	300.98±27.36
45.16	Glycerol monostearate, 2TMS derivative	C27H58O4Si2	202.82±27.35
46.8	nonacosane	C29H60	39.72±5.07
48.41	n-triacontane	C30H62	24.66±0.94
49.98	n-hentriacontane	C31H64	92.99±3.43
51.5	n-dotriacontane	C32H66	47.17±8.31
52.98	n-tritriacotane	C33H68	251.02±22.78
56.6	n-pentatriacotane	C35H72	47.92±3.61
30-1
RT	Compound	Chemical formula	Content (ug/cm2)
4.99	Lactic Acid, 2TMS derivative	C9H22O3Si2	8.68±0.45
25.16	Benzene, (1-pentyloctyl)-	C19H32	9.98±0.8
26.19	Phthalic acid, isobutyl octadecyl ester	C30H50O4	8.66±0.57
28.5	Phthalic acid, butyl dodecyl ester	C24H38O4	48.58±9.57
30.43	Palmitic Acid, TMS derivative	C19H40O2Si	62.49±3.81
34.17	9-Octadecenoic acid, (E)-, TMS derivative	C21H42O2Si	21.72±0.48
34.74	Stearic acid, TMS derivative	C21H44O2Si	24.54±2.26
37.26	9-Octadecenamide, (Z)-	C18H35NO	74.84±20.86
37.81	Hexanedioic acid, bis(2-ethylhexyl) ester	C22H42O4	48.28±5.37
38.27	Phenol, 2,2'-methylenebis[6-(1,1-dimethylethyl)-4-methyl-	C23H32O2	88.54±1.94
40.44	2,2'-Methylenebis(6-tert-butyl-4 methylphenol), O,O'-bis(trimethylsilyl)-	C29H48O2Si2	8.08±0.75
40.71	Bis(2-ethylhexyl) phthalate	C24H38O4	44.23±3.36
41.75	1-Monopalmitin, 2TMS derivative	C25H54O4Si2	10.78±0.63
43.39	n-heptacosane	C27H56	8.79±1.32
45.14	n-octacosane	C28H58	12.4±2.01
46.8	nonacosane	C29H60	21.85±3.86
48.41	n-triacontane	C30H62	17.85±1.94
49.98	n-hentriacontane	C31H64	130.43±11.24
51.5	n-dotriacontane	C32H66	63.83±5.47
52.98	n-tritriacotane	C33H68	254.98±22.2
56.59	n-pentatriacotane	C35H72	52.17±3.27
