# Supplementary material for: Comparative Transcriptome Analysis Reveals Gene Expression Differences in Eggplant (Solanum melongena L.) Fruits with Different Brightness
Source: Foods. 2022 Aug 19;11(16):2506. doi: 10.3390/foods11162506 (PMC9407171; doi:10.3390/foods11162506)
Supplement: Supplementary file 1 [file foods-11-02506-s001.zip › supplymentary files/Table S7.xlsx]

## Sheet: Sheet1
Motif	E-value	Sites	Width	Best possible Match
1	4.1e-1168	19	87	EHFCIHAGGRAVJDELQKNLQLSEEHMEPSRMTLYRFGNTSSSSLWYELAYIEAKGRIKKGDRIWQIAFGSGFKCNSAVWKALRTIK
2	4.8e-678	19	58	TGVKPKDIGILIVNCSLFNPTPSLSAMIVNHYKLRGNIKSYNLGGMGCSAGLISIDLA
3	1.7e-763	18	86	SDRRRSKYQLIHTVRTHKGADDKSFRCVYQEEDSEGKVGISLSKDLMAVAGDALKTNITTLGPLVLPMSEQLLFFATLIGRKLFKA
4	8.0e-488	11	100	FLSTVYFMSRPRPVYLVDFACYKPPDDLKVTKETFMEHSRLIGKFDEESLEFQKRILERSGLGDETYLPEAIHSIPPTPTMKEARKEAEAVMFGAJDELF
5	1.6e-424	17	50	DLLQVHPNSYALVVSTENITLNWYFGNERSMLJPNCJFRMGGAAILLSNK
6	1.7e-195	13	36	LPBFLQSVKLKYVKLGYHYLITHGLYLLJVPIJVVV
7	1.1e-120	15	19	KEKNPWADCIDRYPVHIPD
8	2.8e-94	16	10	PYIPDFKLAF
9	7.1e-31	10	26	STLSPEDLLELWBSLKFBLISVVICS
10	4.3e-16	5	34	PPAMHYIPPNFTLDLAQEEAELVIFGAIDDLLAK
11	1.1e-10	2	49	TMYFMSRPRNIYLVDFSCYKPHERFMISKZRFIEELSEFFDEESLNFQK
12	9.8e-10	2	36	FSAEVGSLSREEFWRKVWDSTTRYDLATVLSFVALF
13	1.3e-05	2	25	MAREEHLLSTEIVNRGISDEGSQTF
14	8.4	2	14	MNESKTENPSSNSR
15	24	2	11	NPWKDCJDNYP
